# Supplementary material for: Ambulatory COVID-19 Patients Treated with Lactoferrin as a Supplementary Antiviral Agent: A Preliminary Study
Source: J Clin Med. 2021 Sep 21;10(18):4276. doi: 10.3390/jcm10184276 (PMC8469309; doi:10.3390/jcm10184276)
Supplement: Supplementary file 1 [file jcm-10-04276-s001.zip]

Archive with 1 entries (1 files):
- jcm-1336466-supplementary.pdf
